# Supplementary material for: Experimental dataset on the effect of soaking time and coagulant type on the overall quality of cheese extracted from Ethiopian belessa-95 (Glycine max) soya bean
Source: Data Brief. 2020 Jun 8;31:105841. doi: 10.1016/j.dib.2020.105841 (PMC7306579; doi:10.1016/j.dib.2020.105841)
Supplement: Supplementary file 1 [file mmc1.xlsx]

## Sheet: Mass yield
Expermentals with Triplicates (mass yield(%))			Mean	St.dev
12	Lemon juice	79.1
12	Lemon juice	78.6	78.8467	0.250067
12	Lemon juice	78.84
24	Lemon juice	86.9
24	Lemon juice	87.04	86.6133	0.621718
24	Lemon juice	85.9
36	Lemon juice	86.3
36	Lemon juice	86.44	86.38	0.072111
36	Lemon juice	86.4
48	Lemon juice	82.1
48	Lemon juice	82.2	81.9667	0.321455
48	Lemon juice	81.6
12	Vinegar	80.4
12	Vinegar	80.5	80.38	0.131149
12	Vinegar	80.24
24	Vinegar	84.6
24	Vinegar	84.46	84.7533	0.393107
24	Vinegar	85.2
36	Vinegar	85
36	Vinegar	85.16	85.1867	0.201329
36	Vinegar	85.4
48	Vinegar	74.4
48	Vinegar	74.3	74.3	0.1
48	Vinegar	74.2
12	CaSO4.2H2O	84.26
12	CaSO4.2H2O	84.08	84.2533	0.170098
12	CaSO4.2H2O	84.42
24	CaSO4.2H2O	95
24	CaSO4.2H2O	95.3	95.1267	0.155349
24	CaSO4.2H2O	95.08
36	CaSO4.2H2O	93
36	CaSO4.2H2O	92.54	92.7467	0.233524
36	CaSO4.2H2O	92.7
48	CaSO4.2H2O	78.8
48	CaSO4.2H2O	79.2	78.9667	0.208167
48	CaSO4.2H2O	78.9

## Sheet: ash content 
Expermentals with Triplicates (Ash content(%))			Mean	St.dev
12	Lemon juice	5.1
12	Lemon juice	5.14	5.13	0.0264575
12	Lemon juice	5.15
24	Lemon juice	4.63
24	Lemon juice	4.55	4.56667	0.0568624
24	Lemon juice	4.52
36	Lemon juice	3.95
36	Lemon juice	4.15	4.08333	0.11547
36	Lemon juice	4.15
48	Lemon juice	3.23
48	Lemon juice	3.33	3.33	0.090185
48	Lemon juice	3.41
12	Vinegar	5.15
12	Vinegar	5.1	5.14	0.0360555
12	Vinegar	5.17
24	Vinegar	4.37
24	Vinegar	4.44	4.38667	0.0472582
24	Vinegar	4.35
36	Vinegar	3.74
36	Vinegar	3.72	3.77	0.07
36	Vinegar	3.85
48	Vinegar	3.43
48	Vinegar	3.41	3.43667	0.0305505
48	Vinegar	3.47
12	CaSO4.2H2O	5.45
12	CaSO4.2H2O	5.55	5.49	0.052915
12	CaSO4.2H2O	5.47
24	CaSO4.2H2O	4.62
24	CaSO4.2H2O	4.65	4.66333	0.051316
24	CaSO4.2H2O	4.72
36	CaSO4.2H2O	4.12
36	CaSO4.2H2O	4.22	4.17	0.05
36	CaSO4.2H2O	4.17
48	CaSO4.2H2O	3.52
48	CaSO4.2H2O	3.55	3.55667	0.0404145
48	CaSO4.2H2O	3.6

## Sheet: Total solid content 
Expermentals with Triplicates (Total s.content(%))			Mean	St.dev
12	Lemon juice	17.9
12	Lemon juice	17.85	17.95	0.132288
12	Lemon juice	18.1
24	Lemon juice	17.22
24	Lemon juice	17.1	17.2067	0.100664
24	Lemon juice	17.3
36	Lemon juice	19.47
36	Lemon juice	19.5	19.4333	0.0907377
36	Lemon juice	19.33
48	Lemon juice	18.37
48	Lemon juice	18.28	18.2967	0.0665833
48	Lemon juice	18.24
12	Vinegar	20.2
12	Vinegar	20.1	20.2333	0.152753
12	Vinegar	20.4
24	Vinegar	18.7
24	Vinegar	18.5	18.6167	0.104083
24	Vinegar	18.65
36	Vinegar	18.3
36	Vinegar	18.34	18.3367	0.0351188
36	Vinegar	18.37
48	Vinegar	17.1
48	Vinegar	17.2	17.15	0.05
48	Vinegar	17.15
12	CaSO4.2H2O	19.8
12	CaSO4.2H2O	19.75	19.7767	0.0251661
12	CaSO4.2H2O	19.78
24	CaSO4.2H2O	18.6
24	CaSO4.2H2O	18.66	18.6567	0.0550757
24	CaSO4.2H2O	18.71
36	CaSO4.2H2O	17.7
36	CaSO4.2H2O	17.4	17.5167	0.160728
36	CaSO4.2H2O	17.45
48	CaSO4.2H2O	18.9
48	CaSO4.2H2O	18.75	18.8667	0.104083
48	CaSO4.2H2O	18.95

## Sheet: pH
Expermentals with Triplicates(pH)			Mean	St.dev
12	Lemon juice	5.41
12	Lemon juice	5.4	5.39667	0.0152753
12	Lemon juice	5.38
24	Lemon juice	5.45
24	Lemon juice	5.44	5.45333	0.0152753
24	Lemon juice	5.47
36	Lemon juice	5.51
36	Lemon juice	5.51	5.51	0.0057735
36	Lemon juice	5.52
48	Lemon juice	5.6
48	Lemon juice	5.61	5.61333	0.0152753
48	Lemon juice	5.63
12	Vinegar	5.71
12	Vinegar	5.73	5.70667	0.0251661
12	Vinegar	5.68
24	Vinegar	5.6
24	Vinegar	5.57	5.59667	0.0251661
24	Vinegar	5.62
36	Vinegar	5.8
36	Vinegar	6.1	5.91667	0.160728
36	Vinegar	5.85
48	Vinegar	5.75
48	Vinegar	5.77	5.75667	0.011547
48	Vinegar	5.75
12	CaSO4.2H2O	6.35
12	CaSO4.2H2O	6.3	6.33333	0.0288675
12	CaSO4.2H2O	6.35
24	CaSO4.2H2O	6.81
24	CaSO4.2H2O	6.82	6.80667	0.0152753
24	CaSO4.2H2O	6.79
36	CaSO4.2H2O	6.6
36	CaSO4.2H2O	6.69	6.64667	0.0450925
36	CaSO4.2H2O	6.65
48	CaSO4.2H2O	6.72
48	CaSO4.2H2O	6.71	6.72	0.01
48	CaSO4.2H2O	6.73

## Sheet: moisture content 
Expermentals with Triplicates (moisture content(%))			Mean	St.dev
12	Lemon juice	62.4
12	Lemon juice	62.7	62.5833	0.160728
12	Lemon juice	62.65
24	Lemon juice	76.2
24	Lemon juice	76.25	76.4167	0.332916
24	Lemon juice	76.8
36	Lemon juice	79.31
36	Lemon juice	79.34	79.2667	0.102144
36	Lemon juice	79.15
48	Lemon juice	80.2
48	Lemon juice	80.26	80.2367	0.0321455
48	Lemon juice	80.25
12	Vinegar	71.1
12	Vinegar	71.22	71.1567	0.0602771
12	Vinegar	71.15
24	Vinegar	69.4
24	Vinegar	68.9	68.9	0.5
24	Vinegar	68.4
36	Vinegar	73.4
36	Vinegar	73.37	73.35	0.06245
36	Vinegar	73.28
48	Vinegar	77.55
48	Vinegar	77.61	77.57	0.034641
48	Vinegar	77.55
12	CaSO4.2H2O	59.2
12	CaSO4.2H2O	59.21	59.2433	0.0665833
12	CaSO4.2H2O	59.32
24	CaSO4.2H2O	64.15
24	CaSO4.2H2O	64.1	64.14	0.0360555
24	CaSO4.2H2O	64.17
36	CaSO4.2H2O	74.3
36	CaSO4.2H2O	74.25	74.3067	0.0602771
36	CaSO4.2H2O	74.37
48	CaSO4.2H2O	78.18
48	CaSO4.2H2O	78.31	78.25	0.0655744
48	CaSO4.2H2O	78.26

## Sheet: Protein
Expermentals with Triplicates(Protein content(%))			Mean	St.dev
12	Lemon juice	25.2
12	Lemon juice	25.4	25.3667	0.152753
12	Lemon juice	25.5
24	Lemon juice	38.3
24	Lemon juice	38.5	38.4667	0.152753
24	Lemon juice	38.6
36	Lemon juice	39.2
36	Lemon juice	39.3	39.3333	0.152753
36	Lemon juice	39.5
48	Lemon juice	28.9
48	Lemon juice	28.8	28.85	0.0707107
48	Lemon juice	28..9
12	Vinegar	25.8
12	Vinegar	25.7	25.6667	0.152753
12	Vinegar	25.5
24	Vinegar	39.3
24	Vinegar	39.4	39.2667	0.152753
24	Vinegar	39.1
36	Vinegar	39.5
36	Vinegar	39.4	39.4667	0.057735
36	Vinegar	39.5
48	Vinegar	29.6
48	Vinegar	29.7	29.6333	0.057735
48	Vinegar	29.6
12	CaSO4.2H2O	26.1
12	CaSO4.2H2O	26.3	26.3667	0.305505
12	CaSO4.2H2O	26.7
24	CaSO4.2H2O	39.8
24	CaSO4.2H2O	39.7	39.6333	0.208167
24	CaSO4.2H2O	39.4
36	CaSO4.2H2O	39.6
36	CaSO4.2H2O	39.5	39.6	0.1
36	CaSO4.2H2O	39.7
48	CaSO4.2H2O	30.3
48	CaSO4.2H2O	30.8	30.5	0.264575
48	CaSO4.2H2O	30.4
