# Supplementary material for: Experimental dataset on the effect of soaking time and coagulant type on the overall quality of cheese extracted from Ethiopian belessa-95 (Glycine max) soya bean
Source: Data Brief. 2020 Jun 8;31:105841. doi: 10.1016/j.dib.2020.105841 (PMC7306579; doi:10.1016/j.dib.2020.105841)
Supplement: Supplementary file 2 [file mmc2.xlsx]

## Sheet: Sheet1
Panalist #	Factors	Color	Odor	Taste	Firmness
1	Lemon, 12	Fair	Fair	Good	Very Good
1	Lemon, 24	Fair	Very Good	Excellent	Good
1	Lemon, 36	Good	Very Good	Good	Good
1	Lemon, 48	Good	Poor	Good	Good
1	Vinegar, 12	Good	Good	Good	Good
1	Vinegar, 24	Good	Very Good	Good	Very Good
1	Vinegar, 36	Good	Good	Excellent	Good
1	Vinegar, 48	Fair	Fair	Good	Very Good
1	CaSO4.2H2O, 12	Fair	Good	Fair	Good
1	CaSO4.2H2O, 12	Very Good	Very Good	Very Good	Excellent
1	CaSO4.2H2O, 24	Good	Good	Good	Very Good
1	CaSO4.2H2O, 36	Poor	Good	Fair	Fair
2	Lemon, 12	Fair	Good	Good	Good
2	Lemon, 24	Good	Very Good	Very Good	Very Good
2	Lemon, 36	Good	Good	Good	Excellent
2	Lemon, 48	Good	Fair	Good	Good
2	Vinegar, 12	Fair	Fair	Good	Good
2	Vinegar, 24	Good	Very Good	Fair	Fair
2	Vinegar, 36	Good	Very Good	Very Good	Good
2	Vinegar, 48	Poor	Fair	Fair	Good
2	CaSO4.2H2O, 12	Good	Fair	Good	Very Good
2	CaSO4.2H2O, 24	Excellent	Very Good	Excellent	Excellent
2	CaSO4.2H2O, 36	Good	Good	Very Good	Very Good
2	CaSO4.2H2O, 48	Very Good	Good	Good	Fair
3	Lemon, 12	Fair	Good	Fair	Good
3	Lemon, 24	Good	Good	Good	Good
3	Lemon, 36	Excellent	Good	Very Good	Very Good
3	Lemon, 48	Fair	Fair	Good	Very Good
3	Vinegar, 12	Fair	Fair	Good	Very Good
3	Vinegar, 24	Excellent	Good	Fair	Fair
3	Vinegar, 36	Good	Good	Very Good	Good
3	Vinegar, 48	Fair	Poor	Good	Good
3	CaSO4.2H2O, 12	Fair	Fair	Good	Good
3	CaSO4.2H2O, 24	Very Good	Very Good	Good	Very Good
3	CaSO4.2H2O, 36	Fair	Fair	Good	Good
3	CaSO4.2H2O, 48	Fair	Good	Fair	Poor
4	Lemon, 12	Good	Good	Good	Good
4	Lemon, 24	Fair	Good	Good	Good
4	Lemon, 36	Fair	Good	Good	Good
4	Lemon, 48	Fair	Good	Fair	Fair
4	Vinegar, 12	Poor	Poor	Poor	Good
4	Vinegar, 24	Very Good	Good	Good	Very Good
4	Vinegar, 36	Good	Very Good	Good	Fair
4	Vinegar, 48	Fair	Fair	Fair	Excellent
4	CaSO4.2H2O, 12	Fair	Fair	Good	Very Good
4	CaSO4.2H2O, 24	Very Good	Excellent	Very Good	Excellent
4	CaSO4.2H2O, 36	Fair	Good	Good	Good
4	CaSO4.2H2O, 48	Fair	Fair	Good	Poor
5	Lemon, 12	Very Good	Good	Fair	Good
5	Lemon, 24	Good	Good	Good	Good
5	Lemon, 36	Good	Fair	Good	Good
5	Lemon, 48	Good	Poor	Excellent	Good
5	Vinegar, 12	Very Good	Good	Good	Fair
5	Vinegar, 24	Good	Good	Fair	Fair
5	Vinegar, 36	Very Good	Good	Very Good	Good
5	Vinegar, 48	Fair	Poor	Fair	Good
5	CaSO4.2H2O, 12	Good	Good	Good	Good
5	CaSO4.2H2O, 24	Very Good	Excellent	Very Good	Excellent
5	CaSO4.2H2O, 36	Very Good	Good	Good	Very Good
5	CaSO4.2H2O, 48	Fair	Fair	Good	Poor
