# Supplementary material for: Experimental dataset on the effect of soaking time and coagulant type on the overall quality of cheese extracted from Ethiopian belessa-95 (Glycine max) soya bean
Source: Data Brief. 2020 Jun 8;31:105841. doi: 10.1016/j.dib.2020.105841 (PMC7306579; doi:10.1016/j.dib.2020.105841)
Supplement: Supplementary file 3 [file mmc3.zip]

Archive with 1 entries (1 files):
- Raw Data-3-DIB-D-20-00914.oxps
