# Supplementary material for: Experimental dataset on the effect of soaking time and coagulant type on the overall quality of cheese extracted from Ethiopian belessa-95 (Glycine max) soya bean
Source: Data Brief. 2020 Jun 8;31:105841. doi: 10.1016/j.dib.2020.105841 (PMC7306579; doi:10.1016/j.dib.2020.105841)
Supplement: Supplementary file 4 [file mmc4.xml]

<?xml version="1.0" encoding="utf-8" standalone="no"?>
<data>
  <datasets>
    <author>addislemessa@gmail.com</author>
    <type>1</type>
    <dataset>
      <name>Experimental dataset on the effect of soaking time and coagulant type on the overall quality of cheese extracted from Ethiopian Belessa-95 (Glycine max) soya bean</name>
      <caption />
      <description>The dataset contained experimental results related to the physical properties of soy cheese extracted from a selected variety of soybean found in Ethiopia. Results indicate how principal process parameters including soaking time and coagulant type (acid and salt-based) can significantly alter the final properties of soy cheese. The data is valuable in terms of providing a preliminary resource to further optimize the process conditions for this particular variety.</description>
      <filetype>
        <name />
      </filetype>
      <filesize />
      <source>0</source>
      <sourcename>Original Data</sourcename>
      <access>
        <type>1</type>
        <name>Data available in data repository</name>
        <reponame>Mendeley Data</reponame>
        <PersistentId>10.17632/sf7pb6dzx2.1  </PersistentId>
        <deeplinkurl>https://data.mendeley.com/datasets/sf7pb6dzx2/1</deeplinkurl>
      </access>
    </dataset>
  </datasets>
</data>
